# Supplementary material for: Identification and Functional Analysis of a Novel CTNNB1 Mutation in Pediatric Medulloblastoma
Source: Cancers (Basel). 2022 Jan 14;14(2):421. doi: 10.3390/cancers14020421 (PMC8773623; doi:10.3390/cancers14020421)
Supplement: Supplementary file 1 [file cancers-14-00421-s001.zip]

Archive with 2 entries (2 files):
- Supplementary Figures S1,S2.pdf
- Supplementary Table S1.xlsx
